# Supplementary material for: Distinguishing potential bacteria-tumor associations from contamination in a secondary data analysis of public cancer genome sequence data
Source: Microbiome. 2017 Jan 25;5:9. doi: 10.1186/s40168-016-0224-8 (PMC5264480; doi:10.1186/s40168-016-0224-8)
Supplement: Additional file 2: — This file is a tab-delimited text file of all TCGA read pairs and their corresponding metadata and bacterial taxonomic assignments. Comments are denoted by a #. Abbreviations for sequencing center and tissue source site are as follows: BCGSC—British Columbia Genome Sequencing Center; Broad—The Broad Institute of MIT and Harvard; Fox Chase—Fox Chase Cancer Center; MSKCC—Memorial Sloan Kettering Cancer Center; UCSF—University of California San Francisco; UNC—University of North Carolina; Wash Univ St. Louis—Washington University in St. Louis. This file is available at Dryad with the following link: http://dx.doi.org/10.5061/dryad.96584. (GZ 259 kb) [file 40168_2016_224_MOESM2_ESM.gz]

Archive with 1 entries (1 files):
- microview-v1-all-reads-comment-header.txt
